# Supplementary material for: Patients undergoing periodontal procedures commonly use dietary supplements: A consideration in the design of intervention trials
Source: Clin Exp Dent Res. 2020 Sep 21;7(1):123–8. doi: 10.1002/cre2.328 (PMC7853901; doi:10.1002/cre2.328)
Supplement: Supplementary file 1 — Appendix S1. Dataset for study. [file CRE2-7-123-s001.xlsx]

## Sheet: Supplement Data
Study ID						SMOKING HISTORY	Vitamin D	Multivitamin	B-Complex	Calcium	Vitamin B12	Vitamin C	Fish Oil	Magensium	Flaxseed (ground)	Omega 3/6/9
	Sex (female = 1)	Age	Surgery (implant = 1)	Supplement User (yes=1)	Supplements	Current Smoker (1 = yes)
14-001	0	29	1	0	None	0
14-005	1	25	0	1	Iron, B vit complex, vit C, vit D	0	1		1			1
14-011	0	26	1	0	None	0
14-013	1	23	1	0	None	0
14-016	0	22	0	0	None	0
14-028	1	24	0	1	Withania for adrenal support	0
14-029	1	21	0	0	None	0
14-038	1	23	0	1	Fish oil (DHA or EPA), multivitamin	0		1					1
14-039	1	19	0	0	None	0
14-041	1	29	0	1	Omega 3+D, Flaxseed (ground)	0	1								1	1
14-069	1	26	0	1	multivitamin	0		1
14-079	1	22	0	0	None	0
14-093	1	25	0	1	Iron	.
14-099	1	25	0	0	None	0
14-104	1	21	0	1	Green Tea	0
14-116	1	26	0	1	multivitamin	0		1
14-119	1	19	0	0	None	0
14-124	0	20	0	1	vit D	0	1
14-129	0	24	0	1	Magnesium, vit D	0	1							1
14-131	1	23	0	1	Iron	0
14-138	0	23	0	0	None	0
14-140	1	29	0	1	Fish oil, flaxseed (ground), vitamin B6, vitamin C, advanced naturals intestinal therapy, canprev healthy hormones	0						1	1		1
14-142	1	23	0	0	None	0
14-149	1	27	0	0	None	0
14-174	1	19	0	1	B vitamin complex, green tea, probiotic	0			1
14-191	1	25	0	0	None	0
14-197	1	20	1	1	magnesium	0								1
14-217	0	22	0	0	None	0
14-222	1	22	0	0	None	0
14-239	0	23	0	0	None	0
14-006	1	39	1	0	None	0
14-010	1	50	0	0	None	0
14-018	0	46	0	1	multivitamin	0		1
14-019	1	47	1	1	Calcium 1000mg, ground flaxseed, vitamin B12, vitamin D 1000mg	0	1			1	1				1
14-021	0	42	1	1	B vitamin complex 1000mcg	0			1
14-023	1	48	0	0	None	0
14-035	1	47	1	0	None	0
14-050	1	49	0	0	None	0
14-055	1	50	0	1	Iron, Vitamin B6 250mg, B12 1000 mg, Vitamin D 1000IU, ritodiola, vitey	0	1				1
14-056	1	42	1	0	None	0
14-057	0	47	0	0	None	0
14-058	1	49	0	1	Calcium with vit D3 1/day, Coenzyme Q10 200mg	0	1			1
14-060	0	47	1	1	B vitamin complex 22000mg, calcium 300mg (2/ day), flaxseed (ground) 1 Tbsp, magnesium 87.5mg, multivitamin, vitamin C 500mg, Vitamin D 1000IU, Vitamin E 268 mg, alfalfa 1 tablet, Lecithin 500mg	0	1	1	1	1		1		1	1
14-062	1	32	0	1	Oregano oil (2 drops/ day)	0
14-063	1	39	0	1	Vitamin D 2000IU, Melatonin 10mg	0	1
14-070	1	42	0	0	None	0
14-080	1	36	0	0	None	0
14-083	1	50	1	0	None	0
14-086	0	50	0	1	Fish oil 2400mg (840 EPA, 560 DHA), vitamin B12 1200mg, vitamin D 2400IU	0	1				1		1
14-100	1	46	0	0	None	0
14-102	1	36	1	1	ground flaxseed (5x/week), green tea	0									1
14-106	1	46	0	0	None	0
14-107	1	40	0	0	None	1
14-109	1	36	1	1	multivitamin	0		1
14-118	0	44	1	0	None	.
14-122	1	46	1	1	Green tea (1/day), occasional B vitamin complex, B12, Vit D	0	1		1		1
14-141	1	31	0	1	B vitamin complex	0			1
14-148	1	49	0	1	multivitamin, vitamin D 1000 IU	0	1	1
14-150	0	45	0	1	B vitamin complex, chondroitin, multivitamin	0		1	1
14-151	1	48	0	1	Sleepwell formula	0
14-157	1	38	0	0	None	0
14-161	1	50	1	0	None	0
14-162	0	43	1	1	multivitamin	0		1
14-164	1	32	0	0	None	0
14-169	1	49	0	0	None	1
14-173	0	42	1	1	green tea	0
14-175	0	50	0	1	Vit B12	0					1
14-177	1	47	0	0	None	0
14-178	1	45	0	0	None	0
14-180	1	47	0	1	multivitamin, vitamin B12	0		1			1
14-185	1	44	0	1	B vitamin complex, iron	0			1
14-186	1	50	0	1	B vitamin complex, calcium, fish oil (EPA/ DHA), magnesium, multivitamin, ground flaxseed, vitamin C, vitamin D, vitamin E, evening primrose, lemon balm oil, maca (X-6 black and red purple), La femme 3: chaste tree berry, black cohash, motherwort, don quai, dulse, Thyros: coleus forshkoli, ashwagandha, bladderwrack, irish moss, dulse, kelp	0	1	1	1	1		1	1	1	1
14-193	0	48	0	0	None	0
14-198	0	35	0	0	None	1
14-200	1	45	1	1	Iron	0
14-205	1	42	0	1	vega pre-workout energizer, post workout and recovery accelerator	0
14-220	0	45	1	1	B vitamin Complex, omega 369, ginko, multivitamin	0		1	1							1
14-226	1	47	0	1	Vitamin D	0	1
14-227	0	45	0	0	None	1
14-229	1	46	0	1	fish oil	0							1
14-234	1	39	0	1	iron	0
14-236	1	37	0	1	multivitamin	0		1
14-244	0	40	1	0	None	0
14-245	1	43	0	1	B vitamin complex, fish oil (DHA/EPA), Iron, multivitamin, Vit C, vit D	0	1	1	1			1	1
14-250	0	36	1	0	None	1
14-251	1	47	1	1	B vitamin complex, calcium, omega 3, 6, 9, magnesium, multivitamin, vitamin B6, vitamin B12	0		1	1	1	1			1		1
14-253	1	31	0	0	None	0
14-255	1	31	0	1	multivitamin,	1		1
14-002	1	67	1	1	Vitamin D (5000 IU)	0	1
14-003	0	53	1	1	B12, Flaxseed,	0					1				1
14-004	1	55	0	1	Flaxseed ground(few tbsp/week), flaxseed oil (few tbsp/week), green tea (2-3/day)	0									1
14-008	1	51	0	1	Fish oil (500mg/day_Royal Red), Flaxseed oil(1tbsp/day), vit B12 1000mcg daily (Bebetter)	0					1		1
14-009	0	67	1	1	Fish oil daily, flaxseed (ground 2Tbs daily), multivitamin daily, vitamin C 1000mg daily, vit D 1000mg daily	0	1	1				1	1		1
14-012	0	51	0	0	None	0
14-014	0	65	1	0	None	0
14-015	0	53	1	1	multivitamin	0		1
14-017	0	65	0	1	Chondroitin, glucosamine	0
14-020	1	51	1	0	None	.
14-022	1	56	1	1	*B1 100mg, omega 3, 6, 9 1/day, magnesium 120mg 2/day, multivitamin 1/day, vit C, Vit D, Itires drops, apo-hepat drops, renelix drops	0	1	1				1		1		1
14-025	0	58	1	0	None	0
14-026	1	54	0	1	B vitamin complex, omega 3, 6, 9, folic acid, glucosamine, magnesium	0			1					1		1
14-027	0	65	1	1	multivitamin	0		1
14-030	0	53	0	0	None	0
14-031	0	52	0	0	None	0
14-032	1	51	0	1	Vitamin D 2000IU, Fish oil (DHA or EPA), Omega 3, 6, 9	0	1						1			1
14-033	0	56	0	0	None	0
14-034	0	63	1	0	None	0
14-036	1	54	1	1	B vitamin complex (B12), calcium 600mg	0			1	1
14-037	1	57	0	1	Calcium, chondroitin, dong quai (not in a while), fish oil (DHA or EPA), omega 3, 6, 9, cod liver oil, flaxseed (ground), flaxseed (unground), flaxseed oil, glucosamine, kava (occasional), magnesium, multivitamin (occasional), valerian root, vitamin B6, amino acids	0		1		1			1	1	1	1
14-040	1	56	1	1	Vitamin D, Vitamin B12	0	1		1
14-042	0	52	0	1	Flaxseed unground (in salalds/breads), garlic, green tea	0
14-043	1	68	1	0	None	0
14-045	0	70	1	1	flaxseed oil	0
14-046	1	54	1	0	None	0
14-047	1	56	1	1	B-vitamin complex 100 mg, calcium 500mg, Vitamin D 1000IU	0	1		1	1
14-048	0	63	1	0	None	0
14-049	0	54	1	1	Vitamin D 1000IU, Centrum select 50+ multivitamin, Vitamin C	0	1	1				1
14-051	0	63	1	0	None	1
14-052	1	61	1	0	None	0
14-053	1	64	0	1	Magnesium, multivitamin, CoQ10 liquid,	0		1						1
14-054	0	67	1	0	None	.
14-059	1	54	0	1	ground flaxseed, green tea, multivitamin, vitamin C, vitamin D	0	1	1				1			1
14-061 (pre-op missing)	1	66	1	1	B vitamin complex (multivitamin), echinacea (in cold season), Flaxseed (ground), green tea, multivitamin, vitamin D (200mg), Vitalux (for eye health)	0	1	1	1						1
14-064	1	65	1	1	Multivitamin, Vitamin C 500mg	0		1				1
14-065	0	67	1	1	Vitamin D 100IU	0	1
14-068	0	57	1	0	None	1
14-071	1	69	1	1	Vitamin B12+folic acid (1000mg), calcium magnesium+ Vit D3, multivitamin (sangster's women's choice), vitamin D 1000IU	1	1	1		1	1			1
14-072	1	59	1	1	multivitmin, Vit D, Calcium	0	1	1		1
14-073	1	57	1	1	Fish oil (DHA or EPA), Omega 3, 6, 9, iron (sometimes), multivitamin, Vitamin B12, Vitamin D, Vitamin C, Zinc, Silica, Hair Volume	0	1	1			1	1	1			1
14-075	1	53	0	1	B vitamin complex, calcium, omega 3/6/9, multivitamin, vitmin B12, Vt C, Vit D	0	1	1	1	1	1	1				1
14-078	1	67	1	1	B vitamin complex, fish oil DHA/EPA, omega 3, iron, selenium, vitamin B12, vitamin C, vitamin D3, lutein, blueberry strong, vitamin A, Coenzyme Q10	0	1		1		1	1	1			1
14-082 (pre-VAS not marked)	0	58	1	1	B vitamin complex, garlic, multivitamin	0		1	1
14-084	1	52	1	1	B vitamin complex, cod liver oil, flaxseed (ground), B12 sublingual, vitamin D 50000 x3/week	0	1		1		1		1		1
14-087	0	65	0	1	Vitamin D 1000IU, vitamin B6 100mg	0	1
14-091	0	67	1	1	Fish oil, Vitamin D, probiotic	0	1						1
14-092	1	51	0	0	None	0
14-095	1	59	0	0	None	0
14-096	0	66	1	1	B vitamin complex, Calcium, omega 3/6/9, multivitamin, vitamin C, vitalux (for eye health)	0		1	1	1		1				1
14-098	1	64	1	1	2000mg calcium, chondroitin, cod liver oil, glucosamine, 1000mg magnesium, multivitamin B-stress and C, 3000 IU Vitamin D,	0	1	1		1			1	1
14-101	1	64	1	1	B vitamin Complex, calcium, omega 3/6/9, multivitamin	0		1	1	1						1
14-105	1	55	0	1	B-vitamin complex, ground flaxseed, echinacea when cold symptoms, green tea, magnesium powder, vitamin B6 and B12 injection every 2 weeks, vitamin D	0	1		1		1			1	1
14-110	1	68	0	1	B vitamin complex, calcium, fish oil (EPA/DHA), ground flaxseed, green tea, magnesium	0			1	1			1	1	1
14-111	1	59	0	0	None	0
14-112	1	70	1	0	None	0
14-114	0	64	1	1	1 oz glucosamine daily	0
14-117 (no pre-op VAS)	1	55	1	1	Green tea (3/week), multivitmin (centrum 1/day), vit D 1/day	0	1	1
14-121	0	55	1	0	None	1
14-126	0	54	1	0	None	1
14-127	1	55	0	1	Omega 3, 6, 9 1tsp daily, multivitamin (bone basics), HMF probiotic	0		1								1
14-128	1	53	1	1	Iron (feramax 1/day)	1
14-130 (no pre-VAS)	1	65	0	1	B vitamin complex, ground flaxseed, multivitamin	0		1	1						1
14-132	0	54	1	1	omega 3, 6, 9, multivitamin, vitamin C	0		1				1				1
14-136	1	55	0	1	green tea, multivitamin, vitamin D (winter only), B12 reported in diary	0	1	1			1
14-143	0	54	0	0	None	0
14-144	1	65	0	1	B vitamin complex, calcium, omega 3, 6, 9, magnesium, vitamin D	0	1		1	1				1		1
14-147	1	55	1	0	None	0
14-152	1	61	1	1	Fish oil (DHA and EPA), omega 3	0							1			1
14-153	1	51	0	1	B vitamin complex, b-carotene, calcium, copper, flaxseed (ground), folic acid, glucosamine, iron, magnesium, multivitamin, selenium, vitamin B6, vitamin B12, vitamin C, vitamin D, zinc	0	1	1	1	1	1	1		1	1
14-154	1	56	1	0	None	0
14-155	1	58	1	1	Green tea (3-4 cups in am)	0
14-159	1	66	0	1	vitamin B12, vitamin D	0	1				1
14-160	1	68	0	1	calcium, multivitamin	0		1		1
14-163	1	60	1	1	magnesium, vitamin C	0						1		1
14-165	1	51	0	1	Calcium, Fish oil (DHA/ EPA), ground flaxseed, iron, multivitamin, vitamin B12, vitamin C, vitamin D, evening primrose oil, acidophilus and bifidus, digestive enzymes, ginger, silicea	0	1	1		1	1	1	1		1
14-166	0	58	0	1	B vitamin complex, vitamin C, vitamin D, refresh plus eye drops	0	1		1			1
14-167	1	51	0	0	None	0
14-170	1	59	1	1	Calcium, multivitamin, vitamin C, evening primrose oil	0		1		1		1
14-171	0	63	1	0	None	0
14-172	1	68	1	1	flaxseed oil, folic acid, magnesium, vitamin C, vitamin D, zinc, CoQ10	0	1					1		1
14-176	0	62	1	1	B vitamin complex, ground flaxseed, vitamin D	0	1		1						1
14-179	0	67	1	1	multivitamin, vitamin D, vitamin E	0	1	1
14-181	1	53	0	1	ground flaxseed	0									1
14-182	0	56	0	1	multivitamin	0		1
14-184	0	58	1	1	B vitamin complex, fish oil DHA/ EPA, vitamin B12, vitamin D, vitamin K	0	1		1		1		1
14-188	1	58	0	1	calcium, magnesium, vitamin B6, vitamin B12, vitamin D	0	1			1	1			1
14-189	1	61	0	0	None	0
14-192	1	59	0	1	calcium, fish oil, ground flaxseed, magnesium, vitamin D, serenity formula (with ginseng)	0	1			1			1	1	1
14-194	1	67	1	1	calcium, ground flaxseed, multivitamin, vitamin B12, vitamin D	0	1	1		1	1				1
14-195	1	51	0	1	calcium, fish oil, omega, 3/6/9, magnesium, vitamin C, vitamin D, evening of primrose oil	0	1			1		1	1	1		1
14-196	1	58	0	0	None	0
14-199	0	65	1	1	B vitamin complex, omega 3, magnesium, multivitamin, vitamin D	0	1	1	1					1		1
14-202	1	52	0	1	multivitmin	0		1
14-203	1	61	0	1	vitamin B12, Norwegian kelp, probiotic	0					1
14-204	0	59	1	1	fish oil, vitamin B12, vitamin D, niacin	0	1				1		1
14-206	1	51	0	1	B vitamin complex, vit B12, thiamine	0			1		1
14-207	1	67	1	1	multivitamin, vitamin D	0	1	1
14-210	1	52	1	1	B vitamin complex, fish oil, vitamin B12	0			1		1		1
14-211	1	57	1	1	calcium, ground flaxseed, glucosamine, green tea, magnesium, vitamin C	1				1		1		1	1
14-212	1	67	1	1	calcium, fish oil, omega 3, 6, 9, green tea, magnesium, multivitamin, vitamin D	0	1	1		1			1	1		1
14-213	0	70	0	1	B vitamin comlex	0			1
14-214	1	67	1	0	None	0
14-215	1	53	1	0	None	0
14-223	0	65	1	1	fish oil, multivitamin, vitamin C, vitalux	0		1				1	1
14-224	1	64	0	1	b vitamin complex, fish oil (DHA or EPA), omaga 3/6/9, vitamin D, probiotic, CoQ10	0	1		1				1			1
14-225	0	68	1	1	omega 3, 6, 9, multivitamin	0		1								1
14-230	0	57	0	0	None	0
14-232	0	57	1	0	None	0
14-237	0	54	1	0	None	0
14-241	0	53	0	1	fish oil (DHA or EPA), glucosamine	0							1
14-242	0	70	0	1	multivitamin, vitamin C, vitamin E	0		1				1
14-243	1	55	1	1	B12, calcium, multivitamin, Vitamin D3	0	1	1		1	1
14-246	0	64	1	0	None	0
14-247	0	55	0	1	Fish oil, multivitamin, vitaminD	0	1	1					1
14-249	0	70	1	1	fish oil (DHA/EPA), vitamin C, zinc	0						1	1
14-252	1	59	1	1	calcium, magnesium, vitamin B12, vitamin C, vitamin D, vitamin E	0	1			1	1	1		1
14-254	0	53	0	0	None	0
14-074	0	72	1	1	Glucosamine, multivitamin, Vit D	0	1	1
14-076	1	73	1	1	multivitamin, vitmin D, preservision	0	1	1
14-081	1	72	1	1	complex calcium/ magnesium with vit D3, omega 3-6-9, green tea, coconut oil, vitamin B12, vitamin D3, dr whitaker vision essentials, omega 7 seabuckthorn, K2, C+ L-Lysine, .magnesium/ potassium/ taurine, Colon X, N. A.C., curamin + 2 mactive proteolytic enzymes, tri-iodine, nattokinase	0	1			1	1			1		1
14-156	1	72	1	1	B vitamin complex, calcium, omega 3,6,9, flaxseed (ground), magnesium, multivitamin	0		1	1	1				1	1	1
14-158	0	77	1	1	multivitamin (infrequently), vitamin D	0	1	1
14-168	0	73	1	1	calcium, fish oil (DHA/ EPA), flaxseed oil, iron, multivitamin, vitamin D	0	1	1		1			1
14-190	1	76	1	1	calcium, chondroitin, ground flaxseed, glucosamine, magnesium, vitamin D	0	1			1				1	1
14-201	1	80	0	1	vitamin D	0	1
14-208	1	72	0	1	Vitamin C, vitamin D	0	1					1
14-231	0	72	1	0	None	0
14-233	0	75	1	1	B vitamin Complex, cod liver oil, multivitamin, vitamin B6, vitamin C, vitamin D	0	1	1	1			1	1
14-235	0	72	1	1	B vitamin complex, calcium, chondroitin, fish oil, omega 369, ground flaxseed, glucosamine, magnesium, multivitamin, vitamin C, vitamin D	0	1	1	1	1		1	1	1	1	1
14-238	0	72	1	1	B12, vitamin D	0	1				1
14-240	1	71	1	1	Vitamin D	0	1
14-248	1	72	1	1	Iron, Vitamin B6, Vitamin B12, Vitmain D, Zinc, Curcumin pro, Ubiquinol	0	1				1
